# Supplementary material for: Photocaging of Pyridinylimidazole-Based Covalent JNK3 Inhibitors Affords Spatiotemporal Control of the Binding Affinity in Live Cells
Source: Pharmaceuticals (Basel). 2023 Feb 9;16(2):264. doi: 10.3390/ph16020264 (PMC9962329; doi:10.3390/ph16020264)
Supplement: Supplementary file 1 [file pharmaceuticals-16-00264-s001.zip]

Archive with 1 entries (1 files):
- pharmaceuticals-2145021-supplementary.pdf
